# Supplementary material for: Circular RNA HMGCS1 sponges MIR4521 to aggravate type 2 diabetes-induced vascular endothelial dysfunction
Source: eLife. 2024 Sep 5;13:RP97267. doi: 10.7554/eLife.97267 (PMC11377038; doi:10.7554/eLife.97267)
Supplement: Figure 2—source data 1. [file elife-97267-fig2-data1.zip]

Archive with 3 entries (2 files):
- Figure 2-source data 1/
- Figure 2-source data 1/Figure 2-Source data 1 Uncropped and labeled gels for Figure 2.pdf
- Figure 2-source data 1/Figure 2-Source data 2 Uncropped and labeled gels for Figure 2.pdf
