# Supplementary material for: Circular RNA HMGCS1 sponges MIR4521 to aggravate type 2 diabetes-induced vascular endothelial dysfunction
Source: eLife. 2024 Sep 5;13:RP97267. doi: 10.7554/eLife.97267 (PMC11377038; doi:10.7554/eLife.97267)
Supplement: Figure 5—source data 2. [file elife-97267-fig5-data2.zip]

Archive with 5 entries (4 files):
- Figure 5-source data 2/
- Figure 5-source data 2/Figure 5-source data 1  Raw unedited gels for Figure 5.pdf
- Figure 5-source data 2/Figure 5-source data 2  Raw unedited gels for Figure 5.pdf
- Figure 5-source data 2/Figure 5-source data 3  Raw unedited gels for Figure 5.pdf
- Figure 5-source data 2/Figure 5-source data 4  Raw unedited gels for Figure 5.pdf
