# Supplementary material for: Circular RNA HMGCS1 sponges MIR4521 to aggravate type 2 diabetes-induced vascular endothelial dysfunction
Source: eLife. 2024 Sep 5;13:RP97267. doi: 10.7554/eLife.97267 (PMC11377038; doi:10.7554/eLife.97267)
Supplement: Figure 6—source data 2. [file elife-97267-fig6-data2.zip]

Archive with 19 entries (18 files):
- Figure 6-source data 2/
- Figure 6-source data 2/Figure 6-source data 1  Raw unedited gels for Figure 6.pdf
- Figure 6-source data 2/Figure 6-source data 10  Raw unedited gels for Figure 6.pdf
- Figure 6-source data 2/Figure 6-source data 11  Raw unedited gels for Figure 6.pdf
- Figure 6-source data 2/Figure 6-source data 12  Raw unedited gels for Figure 6.pdf
- Figure 6-source data 2/Figure 6-source data 13  Raw unedited gels for Figure 6.pdf
- Figure 6-source data 2/Figure 6-source data 14  Raw unedited gels for Figure 6.pdf
- Figure 6-source data 2/Figure 6-source data 15  Raw unedited gels for Figure 6.pdf
- Figure 6-source data 2/Figure 6-source data 16  Raw unedited gels for Figure 6.pdf
- Figure 6-source data 2/Figure 6-source data 17  Raw unedited gels for Figure 6.pdf
- Figure 6-source data 2/Figure 6-source data 18  Raw unedited gels for Figure 6.pdf
- Figure 6-source data 2/Figure 6-source data 2  Raw unedited gels for Figure 6.pdf
- Figure 6-source data 2/Figure 6-source data 3  Raw unedited gels for Figure 6.pdf
- Figure 6-source data 2/Figure 6-source data 4  Raw unedited gels for Figure 6.pdf
- Figure 6-source data 2/Figure 6-source data 5  Raw unedited gels for Figure 6.pdf
- Figure 6-source data 2/Figure 6-source data 6  Raw unedited gels for Figure 6.pdf
- Figure 6-source data 2/Figure 6-source data 7  Raw unedited gels for Figure 6.pdf
- Figure 6-source data 2/Figure 6-source data 8  Raw unedited gels for Figure 6.pdf
- Figure 6-source data 2/Figure 6-source data 9  Raw unedited gels for Figure 6.pdf
